# Supplementary material for: ZNFX1 functions as a compensatory dsRNA recognition receptor to exert antiviral effect in orange-spotted grouper
Source: PLoS Pathog. 2025 Oct 29;21(10):e1013652. doi: 10.1371/journal.ppat.1013652 (PMC12585102; doi:10.1371/journal.ppat.1013652)
Supplement: S1 Dataset — (ZIP) [file ppat.1013652.s005.zip]

Archive with 41 entries (40 files):
- DATA1/
- DATA1/fig2 A.pzfx
- DATA1/fig2 C.pzfx
- DATA1/fig2 D.prism
- DATA1/fig2 E.pzfx
- DATA1/fig2 F.pzfx
- DATA1/fig2 G.pzfx
- DATA1/fig2 H&S.pzfx
- DATA1/fig2 J.pzfx
- DATA1/fig2 K.pzfx
- DATA1/fig2 L.pzfx
- DATA1/fig3 A.prism
- DATA1/fig3 C.prism
- DATA1/fig3 E.prism
- DATA1/fig3 F.prism
- DATA1/fig4 BC.prism
- DATA1/fig4 D.prism
- DATA1/fig4 F.pzfx
- DATA1/fig5 C.prism
- DATA1/fig6 A.prism
- DATA1/fig6 B.prism
- DATA1/fig6 C.prism
- DATA1/fig6 D.prism
- DATA1/fig6 FG.prism
- DATA1/fig7 A.prism
- DATA1/fig7 B.prism
- DATA1/fig7 CD.prism
- DATA1/fig7 E.prism
- DATA1/fig8 FG.prism
- DATA1/fig9 A.pzfx
- DATA1/fig9 B-2.pzfx
- DATA1/fig9 B.prism
- DATA1/fig9 C.pzfx
- DATA1/fig9 D.prism
- DATA1/fig9 E.prism
- DATA1/original WB image.pdf
- DATA1/S2 fig A.pzfx
- DATA1/S3 fig-2.prism
- DATA1/S3 fig-3.prism
- DATA1/S3 fig.prism
- DATA1/S4 fig.pzfx
